# Supplementary material for: Telomere length is associated with growth in children in rural Bangladesh
Source: eLife. 2021 Sep 8;10:e60389. doi: 10.7554/eLife.60389 (PMC8494482; doi:10.7554/eLife.60389)
Supplement: Table 1—source code 1. [file elife-60389-table1-code1.zip]

Archive with 1 entries (1 files):
- Telomeres and Growth Table 1.R
