# Supplementary material for: Telomere length is associated with growth in children in rural Bangladesh
Source: eLife. 2021 Sep 8;10:e60389. doi: 10.7554/eLife.60389 (PMC8494482; doi:10.7554/eLife.60389)
Supplement: Figure 2—source code 1. [file elife-60389-fig2-code1.zip]

Archive with 5 entries (5 files):
- 0-config.R
- Telomeres and Growth Adjusted GAM.R
- Telomeres and Growth BH Adjustment.R
- Telomeres and Growth Unadjusted GAM.R
- Figure 2.R
