# Supplementary material for: Telomere length is associated with growth in children in rural Bangladesh
Source: eLife. 2021 Sep 8;10:e60389. doi: 10.7554/eLife.60389 (PMC8494482; doi:10.7554/eLife.60389)
Supplement: Figure 2—source code 1. [file elife-60389-fig2-code1.zip › Telomeres and Growth Adjusted GAM.R]

rm(list=ls())

source(here::here("0-config.R"))

d <- read.csv(paste0(dropboxDir, "Data/Cleaned/Audrie/bangladesh-dm-ee-telo-growth-covariates-telolab-anthro.csv"))

# Z-score telomere length
d <- d %>%
  mutate(TS_t2_Z = scale(TS_t2, center=T, scale=T)[,1]) %>%
  mutate(TS_t3_Z = scale(TS_t3, center=T, scale=T)[,1]) %>%
  mutate(delta_TS_Z = scale(delta_TS, center=T, scale=T)[,1])


#clean covariates
for(i in 1:ncol(d)){
  cat(colnames(d)[i],"  ",class(d[,i]),"\n")
}
#set variables as factors/numeric
d$sex<-as.factor(d$sex)
d$sex <- factor(d$sex, labels = c("female", "male"))
d$birthord<-as.factor(d$birthord)
d$momage<-as.numeric(d$momage)
d$momheight<-as.numeric(d$momheight)
d$momedu<-as.factor(d$momedu)
d$hfiacat<-as.factor(d$hfiacat)
d$Nlt18<-as.numeric(d$Nlt18)
d$Ncomp<-as.numeric(d$Ncomp)
d$watmin<-as.numeric(d$watmin)
d$floor<-as.factor(d$floor)
d$walls<-as.factor(d$walls)
d$elec<-as.factor(d$elec)
d$asset_wardrobe<-as.factor(d$asset_wardrobe)
d$asset_table<-as.factor(d$asset_table)
d$asset_chair<-as.factor(d$asset_chair)
d$asset_clock<-as.factor(d$asset_clock)
d$asset_khat<-as.factor(d$asset_khat)
d$asset_chouki<-as.factor(d$asset_chouki)
d$asset_radio<-as.factor(d$asset_radio)
d$asset_tv<-as.factor(d$asset_tv)
d$asset_refrig<-as.factor(d$asset_refrig)
d$asset_bike<-as.factor(d$asset_bike)
d$asset_moto<-as.factor(d$asset_moto)
d$asset_sewmach<-as.factor(d$asset_sewmach)
d$asset_mobile<-as.factor(d$asset_mobile)
d$n_cattle<-as.numeric(d$n_cattle)
d$n_goat<-as.numeric(d$n_goat)
d$n_chicken<-as.numeric(d$n_chicken)

d$lenhei_med_t2<-as.numeric(d$lenhei_med_t2)
d$weight_med_t2<-as.numeric(d$weight_med_t2)

d$monsoon_ht2<-as.factor(d$monsoon_ht2)
d$monsoon_ht2<-addNA(d$monsoon_ht2)
levels(d$monsoon_ht2)[length(levels(d$monsoon_ht2))]<-"Missing"

d$monsoon_ht3<-as.factor(d$monsoon_ht3)
d$monsoon_ht3<-addNA(d$monsoon_ht3)
levels(d$monsoon_ht3)[length(levels(d$monsoon_ht3))]<-"Missing"

d$ageday_ht2<-as.numeric(d$ageday_ht2)
d$ageday_ht3<-as.numeric(d$ageday_ht3)

d$anthro_days_btwn_t2_t3<-as.numeric(d$anthro_days_btwn_t2_t3)

d$tr <- factor(d$tr,levels=c("Control","Nutrition + WSH"))

d$cesd_sum_t2<-as.numeric(d$cesd_sum_t2)
d$cesd_sum_ee_t3<-as.numeric(d$cesd_sum_ee_t3)
d$pss_sum_mom_t3<-as.numeric(d$pss_sum_mom_t3)

d$diar7d_t2<-as.factor(d$diar7d_t2)
d$diar7d_t2<-addNA(d$diar7d_t2)
levels(d$diar7d_t2)[length(levels(d$diar7d_t2))]<-"Missing"

d$diar7d_t3<-as.factor(d$diar7d_t3)
d$diar7d_t3<-addNA(d$diar7d_t3)
levels(d$diar7d_t3)[length(levels(d$diar7d_t3))]<-"Missing"

d$life_viol_any_t3<-as.factor(d$life_viol_any_t3)
d$life_viol_any_t3<-addNA(d$life_viol_any_t3)
levels(d$life_viol_any_t3)[length(levels(d$life_viol_any_t3))]<-"Missing"


#Loop over exposure-outcome pairs

#### Association between telomere length at year 1 and child growth ####
Xvars <- c("TS_t2", "TS_t2_Z")            
Yvars <- c("laz_t2", "waz_t2", "whz_t2" ,"hcz_t2", "laz_t3", "waz_t3", "whz_t3", "hcz_t3", 
           "delta_laz_t2_t3", "delta_waz_t2_t3", "delta_whz_t2_t3", "delta_hcz_t2_t3",
           "len_velocity_t2_t3", "wei_velocity_t2_t3", "hc_velocity_t2_t3") 

Wvars_2_2<-c("sex","birthord", "momage", "momheight","momedu", 
              "hfiacat", "Nlt18", "Ncomp", "watmin", "floor", 
              "walls", "elec", "asset_wardrobe", "asset_table", 
              "asset_chair", "asset_clock", "asset_khat", 
              "asset_chouki", "asset_radio", "asset_tv", "asset_refrig",
              "asset_bike", "asset_moto", "asset_sewmach",
              "asset_mobile", "n_cattle", "n_goat", "n_chicken",
              "monsoon_ht2", "ageday_ht2", "tr", "cesd_sum_t2", "diar7d_t2", 
              "life_viol_any_t3")

Wvars_2_3 <-c("sex","birthord", "momage", "momheight","momedu", 
              "hfiacat", "Nlt18", "Ncomp", "watmin", 
              "floor", "walls", "elec", "asset_wardrobe", "asset_table", "asset_chair", "asset_clock", "asset_khat", 
              "asset_chouki", "asset_radio", "asset_tv", "asset_refrig",
              "asset_bike", "asset_moto", "asset_sewmach", "asset_mobile", 
              "n_cattle", "n_goat", "n_chicken", "monsoon_ht2", "monsoon_ht3", "ageday_ht2", 
              "ageday_ht3", "tr", "cesd_sum_t2", "cesd_sum_ee_t3", "pss_sum_mom_t3", "diar7d_t2", "diar7d_t3", 
              "life_viol_any_t3", "lenhei_med_t2", "weight_med_t2")

Wvars_2_23 <- c("sex","birthord", "momage", "momheight","momedu", 
                "hfiacat", "Nlt18", "Ncomp", "watmin", 
                "floor", "walls", "elec", "asset_wardrobe", "asset_table", "asset_chair", "asset_clock", "asset_khat", 
                "asset_chouki", "asset_radio", "asset_tv", "asset_refrig",
                "asset_bike", "asset_moto", "asset_sewmach", "asset_mobile", 
                "n_cattle", "n_goat", "n_chicken", "monsoon_ht2", "monsoon_ht3", "ageday_ht2", 
                "ageday_ht3", "tr", "cesd_sum_t2", "cesd_sum_ee_t3", "pss_sum_mom_t3", "diar7d_t2", "diar7d_t3", 
                "life_viol_any_t3", "anthro_days_btwn_t2_t3")

#Fit models
H1_adj_models <- NULL
for(i in Xvars){
  for(j in Yvars){
    print(i)
    print(j)
    if(grepl("delta|velocity", j)){
      Wvars <- Wvars_2_23
    }else if(grepl("t2", j)){
      Wvars <- Wvars_2_2
    }else{
      Wvars <- Wvars_2_3
    }
    res_adj <- fit_RE_gam(d=d, X=i, Y=j,  W=Wvars)
    res <- data.frame(X=i, Y=j, fit=I(list(res_adj$fit)), dat=I(list(res_adj$dat)))
    H1_adj_models <- bind_rows(H1_adj_models, res)
  }
}

#Get primary contrasts
H1_adj_res <- NULL
for(i in 1:nrow(H1_adj_models)){
  res <- data.frame(X=H1_adj_models$X[i], Y=H1_adj_models$Y[i])
  preds <- predict_gam_diff(fit=H1_adj_models$fit[i][[1]], d=H1_adj_models$dat[i][[1]], quantile_diff=c(0.10,0.90), Xvar=res$X, Yvar=res$Y)
  H1_adj_res <-  bind_rows(H1_adj_res , preds$res)
}

#Make list of plots
H1_adj_plot_list <- NULL
H1_adj_plot_data <- NULL
for(i in 1:nrow(H1_adj_models)){
  res <- data.frame(X=H1_adj_models$X[i], Y=H1_adj_models$Y[i])
  simul_plot <- gam_simul_CI(H1_adj_models$fit[i][[1]], H1_adj_models$dat[i][[1]], xlab=res$X, ylab=res$Y, title="")
  H1_adj_plot_list[[i]] <-  simul_plot$p
  H1_adj_plot_data <-  rbind(H1_adj_plot_data, data.frame(Xvar=res$X, Yvar=res$Y, adj=0, simul_plot$pred %>% subset(., select = c(Y,X,id,fit,se.fit,uprP, lwrP,uprS,lwrS))))
}


#Save models
saveRDS(H1_adj_models, here("results/gam_models/adjusted/telot2_adj_models.RDS"))

#Save results
saveRDS(H1_adj_res, here("results/gam_results/adjusted/telot2_adj_res.RDS"))

#Save plot data
saveRDS(H1_adj_plot_data, here("results/gam_figure_data/adjusted/telot2_adj_spline_data.RDS"))


#### Association between telomere length at year 2 and growth ####
Xvars <- c("TS_t3", "TS_t3_Z")            
Yvars <- c("laz_t3", "waz_t3", "whz_t3" ,"hcz_t3") 

Wvars_3_3<-c("sex","birthord", "momage", "momheight","momedu", 
           "hfiacat", "Nlt18", "Ncomp", "watmin", 
           "floor", "walls", "elec", "asset_wardrobe", "asset_table", "asset_chair", "asset_clock", "asset_khat", 
           "asset_chouki", "asset_radio", "asset_tv", "asset_refrig",
           "asset_bike", "asset_moto", "asset_sewmach", "asset_mobile", 
           "n_cattle", "n_goat", "n_chicken", "monsoon_ht3", 
           "ageday_ht3", "tr", "cesd_sum_t2", "cesd_sum_ee_t3", "pss_sum_mom_t3", "diar7d_t2", "diar7d_t3", 
           "life_viol_any_t3", "lenhei_med_t2", "weight_med_t2")

#Fit models
H2_adj_models <- NULL
for(i in Xvars){
  for(j in Yvars){
    print(i)
    print(j)
    res_adj <- fit_RE_gam(d=d, X=i, Y=j,  W=Wvars_3_3)
    res <- data.frame(X=i, Y=j, fit=I(list(res_adj$fit)), dat=I(list(res_adj$dat)))
    H2_adj_models <- bind_rows(H2_adj_models, res)
  }
}

#Get primary contrasts
H2_adj_res <- NULL
for(i in 1:nrow(H2_adj_models)){
  res <- data.frame(X=H2_adj_models$X[i], Y=H2_adj_models$Y[i])
  preds <- predict_gam_diff(fit=H2_adj_models$fit[i][[1]], d=H2_adj_models$dat[i][[1]], quantile_diff=c(0.10,0.90), Xvar=res$X, Yvar=res$Y)
  H2_adj_res <-  bind_rows(H2_adj_res , preds$res)
}

#Make list of plots
H2_plot_list <- NULL
H2_plot_data <- NULL
for(i in 1:nrow(H2_adj_models)){
  res <- data.frame(X=H2_adj_models$X[i], Y=H2_adj_models$Y[i])
  simul_plot <- gam_simul_CI(H2_adj_models$fit[i][[1]], H2_adj_models$dat[i][[1]], xlab=res$X, ylab=res$Y, title="")
  H2_plot_list[[i]] <-  simul_plot$p
  H2_plot_data <-  rbind(H2_plot_data, data.frame(Xvar=res$X, Yvar=res$Y, adj=0, simul_plot$pred%>% subset(., select = c(Y,X,id,fit,se.fit,uprP, lwrP,uprS,lwrS))))
}


#Save models
saveRDS(H2_adj_models, here("results/gam_models/adjusted/telot3_adj_models.RDS"))

#Save results
saveRDS(H2_adj_res, here("results/gam_results/adjusted/telot3_adj_res.RDS"))

#Save plot data
saveRDS(H2_plot_data, here("results/gam_figure_data/adjusted/telot3_adj_spline_data.RDS"))


#### Association between change in telomere length between years 1 and 2 and growth ####
Xvars <- c("delta_TS", "delta_TS_Z")            
Yvars <- c("laz_t3", "waz_t3", "whz_t3", "hcz_t3", 
           "delta_laz_t2_t3", "delta_waz_t2_t3", "delta_whz_t2_t3", "delta_hcz_t2_t3", 
           "len_velocity_t2_t3", "wei_velocity_t2_t3", "hc_velocity_t2_t3")

Wvars_23_23<-c("sex","birthord", "momage","momheight","momedu", 
             "hfiacat", "Nlt18", "Ncomp", "watmin", 
             "floor", "walls", "elec", "asset_wardrobe", "asset_table", "asset_chair", "asset_clock", "asset_khat", 
             "asset_chouki", "asset_radio", "asset_tv", "asset_refrig",
             "asset_bike", "asset_moto", "asset_sewmach", "asset_mobile", 
             "n_cattle", "n_goat", "n_chicken", "monsoon_ht2", "monsoon_ht3", "ageday_ht2", 
             "ageday_ht3", "tr", "cesd_sum_t2", "cesd_sum_ee_t3", "pss_sum_mom_t3", "diar7d_t2", "diar7d_t3", 
             "life_viol_any_t3", "anthro_days_btwn_t2_t3")

Wvars_23_3<-c("sex","birthord", "momage", "momheight","momedu", 
            "hfiacat", "Nlt18", "Ncomp", "watmin", 
            "floor", "walls", "elec", "asset_wardrobe", "asset_table", "asset_chair", "asset_clock", "asset_khat", 
            "asset_chouki", "asset_radio", "asset_tv", "asset_refrig",
            "asset_bike", "asset_moto", "asset_sewmach", "asset_mobile", 
            "n_cattle", "n_goat", "n_chicken", "monsoon_ht2", "monsoon_ht3", "ageday_ht2", 
            "ageday_ht3", "tr", "cesd_sum_t2", "cesd_sum_ee_t3", "pss_sum_mom_t3", "diar7d_t2", "diar7d_t3", 
            "life_viol_any_t3", "lenhei_med_t2", "weight_med_t2", "anthro_days_btwn_t2_t3")

#Fit models
H3_adj_models <- NULL
for(i in Xvars){
  for(j in Yvars){
    if(grepl("delta|velocity", j)){
      Wvars <- Wvars_23_23
    }else{
      Wvars <- Wvars_23_3
    }
    res_adj <- fit_RE_gam(d=d, X=i, Y=j,  W=Wvars_2_3)
    res <- data.frame(X=i, Y=j, fit=I(list(res_adj$fit)), dat=I(list(res_adj$dat)))
    H3_adj_models <- bind_rows(H3_adj_models, res)
  }
}

#Get primary contrasts
H3_adj_res <- NULL
for(i in 1:nrow(H3_adj_models)){
  res <- data.frame(X=H3_adj_models$X[i], Y=H3_adj_models$Y[i])
  preds <- predict_gam_diff(fit=H3_adj_models$fit[i][[1]], d=H3_adj_models$dat[i][[1]], quantile_diff=c(0.10,0.90), Xvar=res$X, Yvar=res$Y)
  H3_adj_res <-  bind_rows(H3_adj_res , preds$res)
}

#Make list of plots
H3_plot_list <- NULL
H3_plot_data <- NULL
for(i in 1:nrow(H3_adj_models)){
  res <- data.frame(X=H3_adj_models$X[i], Y=H3_adj_models$Y[i])
  simul_plot <- gam_simul_CI(H3_adj_models$fit[i][[1]], H3_adj_models$dat[i][[1]], xlab=res$X, ylab=res$Y, title="")
  H3_plot_list[[i]] <-  simul_plot$p
  H3_plot_data <-  rbind(H3_plot_data, data.frame(Xvar=res$X, Yvar=res$Y, adj=0, simul_plot$pred%>% subset(., select = c(Y,X,id,fit,se.fit,uprP, lwrP,uprS,lwrS))))
}


#Save models
saveRDS(H3_adj_models, here("results/gam_models/adjusted/dtelo_adj_models.RDS"))

#Save results
saveRDS(H3_adj_res, here("results/gam_results/adjusted/dtelo_adj_res.RDS"))

#Save plot data
saveRDS(H3_plot_data, here("results/gam_figure_data/adjusted/dtelo_adj_spline_data.RDS"))
