# Supplementary material for: Telomere length is associated with growth in children in rural Bangladesh
Source: eLife. 2021 Sep 8;10:e60389. doi: 10.7554/eLife.60389 (PMC8494482; doi:10.7554/eLife.60389)
Supplement: Figure 2—figure supplement 1—source data 1. [file elife-60389-fig2-figsupp1-data1.zip]

Archive with 6 entries (5 files):
- Figure 2-figure supplements 1-3-source data 1/
- __MACOSX/._Figure 2-figure supplements 1-3-source data 1
- Figure 2-figure supplements 1-3-source data 1/telo_growth_spline_fits.Rdata
- __MACOSX/Figure 2-figure supplements 1-3-source data 1/._telo_growth_spline_fits.Rdata
- Figure 2-figure supplements 1-3-source data 1/ATE_figure_data.RDS
- __MACOSX/Figure 2-figure supplements 1-3-source data 1/._ATE_figure_data.RDS
