# Supplementary material for: Telomere length is associated with growth in children in rural Bangladesh
Source: eLife. 2021 Sep 8;10:e60389. doi: 10.7554/eLife.60389 (PMC8494482; doi:10.7554/eLife.60389)
Supplement: Figure 3—figure supplement 1—source data 1. [file elife-60389-fig3-figsupp1-data1.zip]

Archive with 66 entries (59 files):
- Figure 3-figure supplements 1-2-source data 1/
- __MACOSX/._Figure 3-figure supplements 1-2-source data 1
- Figure 3-figure supplements 1-2-source data 1/adjusted gam models/
- __MACOSX/Figure 3-figure supplements 1-2-source data 1/._adjusted gam models
- Figure 3-figure supplements 1-2-source data 1/.DS_Store
- __MACOSX/Figure 3-figure supplements 1-2-source data 1/._.DS_Store
- Figure 3-figure supplements 1-2-source data 1/unadjusted gam figure data/
- __MACOSX/Figure 3-figure supplements 1-2-source data 1/._unadjusted gam figure data
- Figure 3-figure supplements 1-2-source data 1/unadjusted gam results/
- __MACOSX/Figure 3-figure supplements 1-2-source data 1/._unadjusted gam results
- Figure 3-figure supplements 1-2-source data 1/unadjusted gam models/
- __MACOSX/Figure 3-figure supplements 1-2-source data 1/._unadjusted gam models
- Figure 3-figure supplements 1-2-source data 1/adjusted gam figure data/
- __MACOSX/Figure 3-figure supplements 1-2-source data 1/._adjusted gam figure data
- Figure 3-figure supplements 1-2-source data 1/adjusted gam results/
- __MACOSX/Figure 3-figure supplements 1-2-source data 1/._adjusted gam results
- Figure 3-figure supplements 1-2-source data 1/adjusted gam models/raw_dtelo_adj_models.RDS
- __MACOSX/Figure 3-figure supplements 1-2-source data 1/adjusted gam models/._raw_dtelo_adj_models.RDS
- Figure 3-figure supplements 1-2-source data 1/adjusted gam models/dtelo_adj_models.RDS
- __MACOSX/Figure 3-figure supplements 1-2-source data 1/adjusted gam models/._dtelo_adj_models.RDS
- Figure 3-figure supplements 1-2-source data 1/adjusted gam models/telot2_adj_models.RDS
- __MACOSX/Figure 3-figure supplements 1-2-source data 1/adjusted gam models/._telot2_adj_models.RDS
- Figure 3-figure supplements 1-2-source data 1/adjusted gam models/telot3_adj_models.RDS
- __MACOSX/Figure 3-figure supplements 1-2-source data 1/adjusted gam models/._telot3_adj_models.RDS
- Figure 3-figure supplements 1-2-source data 1/unadjusted gam figure data/telot2_unadj_spline_data.RDS
- __MACOSX/Figure 3-figure supplements 1-2-source data 1/unadjusted gam figure data/._telot2_unadj_spline_data.RDS
- Figure 3-figure supplements 1-2-source data 1/unadjusted gam figure data/telot3_unadj_spline_data.RDS
- __MACOSX/Figure 3-figure supplements 1-2-source data 1/unadjusted gam figure data/._telot3_unadj_spline_data.RDS
- Figure 3-figure supplements 1-2-source data 1/unadjusted gam figure data/raw_dtelo_unadj_spline_data.RDS
- __MACOSX/Figure 3-figure supplements 1-2-source data 1/unadjusted gam figure data/._raw_dtelo_unadj_spline_data.RDS
- Figure 3-figure supplements 1-2-source data 1/unadjusted gam figure data/dtelo_unadj_spline_data.RDS
- __MACOSX/Figure 3-figure supplements 1-2-source data 1/unadjusted gam figure data/._dtelo_unadj_spline_data.RDS
- Figure 3-figure supplements 1-2-source data 1/unadjusted gam results/raw_dtelo_res.RDS
- __MACOSX/Figure 3-figure supplements 1-2-source data 1/unadjusted gam results/._raw_dtelo_res.RDS
- Figure 3-figure supplements 1-2-source data 1/unadjusted gam results/dtelo_res.RDS
- __MACOSX/Figure 3-figure supplements 1-2-source data 1/unadjusted gam results/._dtelo_res.RDS
- Figure 3-figure supplements 1-2-source data 1/unadjusted gam results/telot2_res.RDS
- __MACOSX/Figure 3-figure supplements 1-2-source data 1/unadjusted gam results/._telot2_res.RDS
- Figure 3-figure supplements 1-2-source data 1/unadjusted gam results/telot3_res.RDS
- __MACOSX/Figure 3-figure supplements 1-2-source data 1/unadjusted gam results/._telot3_res.RDS
- Figure 3-figure supplements 1-2-source data 1/unadjusted gam results/.Rapp.history
- __MACOSX/Figure 3-figure supplements 1-2-source data 1/unadjusted gam results/._.Rapp.history
- Figure 3-figure supplements 1-2-source data 1/unadjusted gam models/telot3_models.RDS
- __MACOSX/Figure 3-figure supplements 1-2-source data 1/unadjusted gam models/._telot3_models.RDS
- Figure 3-figure supplements 1-2-source data 1/unadjusted gam models/raw_dtelo_models.RDS
- __MACOSX/Figure 3-figure supplements 1-2-source data 1/unadjusted gam models/._raw_dtelo_models.RDS
- Figure 3-figure supplements 1-2-source data 1/unadjusted gam models/telot2_models.RDS
- __MACOSX/Figure 3-figure supplements 1-2-source data 1/unadjusted gam models/._telot2_models.RDS
- Figure 3-figure supplements 1-2-source data 1/unadjusted gam models/dtelo_models.RDS
- __MACOSX/Figure 3-figure supplements 1-2-source data 1/unadjusted gam models/._dtelo_models.RDS
- Figure 3-figure supplements 1-2-source data 1/adjusted gam figure data/telot2_adj_spline_data.RDS
- __MACOSX/Figure 3-figure supplements 1-2-source data 1/adjusted gam figure data/._telot2_adj_spline_data.RDS
- Figure 3-figure supplements 1-2-source data 1/adjusted gam figure data/telot3_adj_spline_data.RDS
- __MACOSX/Figure 3-figure supplements 1-2-source data 1/adjusted gam figure data/._telot3_adj_spline_data.RDS
- Figure 3-figure supplements 1-2-source data 1/adjusted gam figure data/raw_dtelo_adj_spline_data.RDS
- __MACOSX/Figure 3-figure supplements 1-2-source data 1/adjusted gam figure data/._raw_dtelo_adj_spline_data.RDS
- Figure 3-figure supplements 1-2-source data 1/adjusted gam figure data/dtelo_adj_spline_data.RDS
- __MACOSX/Figure 3-figure supplements 1-2-source data 1/adjusted gam figure data/._dtelo_adj_spline_data.RDS
- Figure 3-figure supplements 1-2-source data 1/adjusted gam results/raw_dtelo_adj_res.RDS
- __MACOSX/Figure 3-figure supplements 1-2-source data 1/adjusted gam results/._raw_dtelo_adj_res.RDS
- Figure 3-figure supplements 1-2-source data 1/adjusted gam results/telot3_adj_res.RDS
- __MACOSX/Figure 3-figure supplements 1-2-source data 1/adjusted gam results/._telot3_adj_res.RDS
- Figure 3-figure supplements 1-2-source data 1/adjusted gam results/dtelo_adj_res.RDS
- __MACOSX/Figure 3-figure supplements 1-2-source data 1/adjusted gam results/._dtelo_adj_res.RDS
- Figure 3-figure supplements 1-2-source data 1/adjusted gam results/telot2_adj_res.RDS
- __MACOSX/Figure 3-figure supplements 1-2-source data 1/adjusted gam results/._telot2_adj_res.RDS
