# Supplementary material for: Telomere length is associated with growth in children in rural Bangladesh
Source: eLife. 2021 Sep 8;10:e60389. doi: 10.7554/eLife.60389 (PMC8494482; doi:10.7554/eLife.60389)
Supplement: Source code 1. [file elife-60389-supp2.zip]

Archive with 6 entries (6 files):
- table-functions.R
- Telomeres and Growth Tables 2-4, S2-4.R
- Telomeres and Growth Adjusted GAM.R
- Telomeres and Growth BH Adjustment.R
- Telomeres and Growth Unadjusted GAM.R
- 0-config.R
