# Supplementary material for: Telomere length is associated with growth in children in rural Bangladesh
Source: eLife. 2021 Sep 8;10:e60389. doi: 10.7554/eLife.60389 (PMC8494482; doi:10.7554/eLife.60389)
Supplement: Source code 2. [file elife-60389-supp3.zip]

Archive with 4 entries (4 files):
- Telomeres and Growth Posthoc GAM.R
- table-functions.R
- Telomeres and Growth Posthoc Tables S5-8.R
- 0-config.R
