# Supplementary material for: Telomere length is associated with growth in children in rural Bangladesh
Source: eLife. 2021 Sep 8;10:e60389. doi: 10.7554/eLife.60389 (PMC8494482; doi:10.7554/eLife.60389)
Supplement: Source data 1. [file elife-60389-supp4.zip]

Archive with 28 entries (21 files):
- Supplementary files 1e-1h-source data 1/
- __MACOSX/._Supplementary files 1e-1h-source data 1
- Supplementary files 1e-1h-source data 1/adjusted gam models/
- __MACOSX/Supplementary files 1e-1h-source data 1/._adjusted gam models
- Supplementary files 1e-1h-source data 1/.DS_Store
- __MACOSX/Supplementary files 1e-1h-source data 1/._.DS_Store
- Supplementary files 1e-1h-source data 1/unadjusted gam figure data/
- __MACOSX/Supplementary files 1e-1h-source data 1/._unadjusted gam figure data
- Supplementary files 1e-1h-source data 1/unadjusted gam results/
- __MACOSX/Supplementary files 1e-1h-source data 1/._unadjusted gam results
- Supplementary files 1e-1h-source data 1/unadjusted gam models/
- __MACOSX/Supplementary files 1e-1h-source data 1/._unadjusted gam models
- Supplementary files 1e-1h-source data 1/adjusted gam figure data/
- __MACOSX/Supplementary files 1e-1h-source data 1/._adjusted gam figure data
- Supplementary files 1e-1h-source data 1/adjusted gam results/
- __MACOSX/Supplementary files 1e-1h-source data 1/._adjusted gam results
- Supplementary files 1e-1h-source data 1/adjusted gam models/posthoc_adj_models.RDS
- __MACOSX/Supplementary files 1e-1h-source data 1/adjusted gam models/._posthoc_adj_models.RDS
- Supplementary files 1e-1h-source data 1/unadjusted gam figure data/posthoc_unadj_spline_data.RDS
- __MACOSX/Supplementary files 1e-1h-source data 1/unadjusted gam figure data/._posthoc_unadj_spline_data.RDS
- Supplementary files 1e-1h-source data 1/unadjusted gam results/posthoc_res.RDS
- __MACOSX/Supplementary files 1e-1h-source data 1/unadjusted gam results/._posthoc_res.RDS
- Supplementary files 1e-1h-source data 1/unadjusted gam models/posthoc_models.RDS
- __MACOSX/Supplementary files 1e-1h-source data 1/unadjusted gam models/._posthoc_models.RDS
- Supplementary files 1e-1h-source data 1/adjusted gam figure data/posthoc_adj_spline_data.RDS
- __MACOSX/Supplementary files 1e-1h-source data 1/adjusted gam figure data/._posthoc_adj_spline_data.RDS
- Supplementary files 1e-1h-source data 1/adjusted gam results/posthoc_adj_res.RDS
- __MACOSX/Supplementary files 1e-1h-source data 1/adjusted gam results/._posthoc_adj_res.RDS
